# Supplementary material for: Bio-Based Poly(lactic acid)/Poly(butylene sebacate) Blends with Improved Toughness
Source: Polymers (Basel). 2022 Sep 24;14(19):3998. doi: 10.3390/polym14193998 (PMC9572606; doi:10.3390/polym14193998)
Supplement: Supplementary file 1 [file polymers-14-03998-s001.zip]

Archive with 1 entries (1 files):
- polymers-1928335-supplementary.pdf
